# Supplementary material for: A comprehensive analysis of miRNA/isomiRs profile of hydrosalpinx patients with interventional ultrasound sclerotherapy
Source: PLoS One. 2022 Aug 15;17(8):e0268328. doi: 10.1371/journal.pone.0268328 (PMC9377599; doi:10.1371/journal.pone.0268328)
Supplement: S1 Table — (XLSX) [file pone.0268328.s001.xlsx]

## Sheet: Sheet1
Canonical			IsomiRs											Different test
			sequence	Classfication		Expression
				internal		Pre-treatment				Post-treatment				for isomir			for mature miRNA
miRNA family	stem loop	mature		Add/Trim/N	Nucleotides	reads count	ratio	rpm of isomir	rpm of mature miRNA	reads count	ratio	rpm of isomir	rpm of mature miRNA	fold change	p value	bonferroni	fold change	p value	bonferroni
mir-223	hsa-mir-223	hsa-miR-223-3p	TGTCAGTTTGTCAAATACCCC	Trim	A	11	0.0156472	0.353499	22.5918	126	0.053187	2.5885	48.668	7.32252	3.44915e-16	3.77438e-11	2.15423	2.24388e-80	4.74132e-77
mir-192	hsa-mir-215	hsa-miR-215-5p	TGACCTATGAATTGACAGT	Trim	C	6	0.0508475	0.192818	3.79208	64	0.0463097	1.3148	28.3914	6.81885	1.93623e-08	0.0021188	7.48701	2.29027e-167	4.83933e-164
mir-506	hsa-mir-508	hsa-miR-508-3p	TGATTGTAGCCTTTTGGAGT	Trim	AGA	5	0.138889	0.160681	1.15691	41	0.239766	0.842291	3.51297	5.24199	5.0103e-05	1	3.03652	2.43214e-11	5.13911e-08
mir-223	hsa-mir-223	hsa-miR-223-3p	TGTCAGTTTGTCAAATACCC	Trim	CA	5	0.00711238	0.160681	22.5918	39	0.0164626	0.801203	48.668	4.98628	7.47646e-05	1	2.15423	2.24388e-80	4.74132e-77
mir-4510	hsa-mir-4510	hsa-miR-4510	TGAGGGAGTAGGTTGTAT	Trim	GGTT	3	0.0909091	0.0964088	1.0605	22	0.209524	0.451961	2.15709	4.68796	0.00634746	1	2.03403	0.000223958	0.473223
mir-6130	hsa-mir-6130	hsa-miR-6130	TGAGGTAGTGGATTGTAC	Trim	G	4	0.0851064	0.128545	1.51041	28	0.10687	0.575223	5.38244	4.47487	0.00164849	1	3.56358	7.02712e-20	1.48483e-16
mir-506	hsa-mir-508	hsa-miR-508-3p	TGATTGTAGCCTTTTGGAGTAG	Trim	A	7	0.194444	0.224954	1.15691	43	0.251462	0.883378	3.51297	3.92693	0.000207718	1	3.03652	2.43214e-11	5.13911e-08
-	hsa-mir-1268b	hsa-miR-1268b	CGGGCGTGGTGGTGGGGG	Trim	TG	28	0.337349	0.899816	2.66731	163	0.545151	3.34862	6.14256	3.72145	2.88458e-13	3.15657e-08	2.2952	1.09133e-12	2.30599e-09
mir-223	hsa-mir-223	hsa-miR-223-3p	TGTCAGTTTGTCAAATACC	Trim	CCA	6	0.00853485	0.192818	22.5918	34	0.014352	0.698485	48.668	3.62251	0.00169023	1	2.15423	2.24388e-80	4.74132e-77
mir-6130	hsa-mir-6130	hsa-miR-6130	TGAGGTAGTGGATTGTAT	Trim	G	28	0.595745	0.899816	1.51041	153	0.583969	3.14318	5.38244	3.49314	7.05214e-12	7.71708e-07	3.56358	7.02712e-20	1.48483e-16
mir-144	hsa-mir-144	hsa-miR-144-3p	TACAGTATAGATGATGTA	Trim	CT	6	0.00567644	0.192818	33.9681	31	0.0082141	0.636854	77.5318	3.30288	0.00379003	1	2.28249	3.72217e-142	7.86495e-139
mir-223	hsa-mir-223	hsa-miR-223-3p	TGTCAGTTTGTCAAATACT	Trim	CCA	7	0.00995733	0.224954	22.5918	36	0.0151963	0.739572	48.668	3.28766	0.0016211	1	2.15423	2.24388e-80	4.74132e-77
mir-885	hsa-mir-885	hsa-miR-885-3p	AGGCAGCGGGGTGTAGTGGAT	Trim	A	10	0.294118	0.321363	1.09263	51	0.435897	1.04773	2.40361	3.26026	0.000187667	1	2.19983	2.52657e-05	0.0533865
mir-506	hsa-mir-509-3	hsa-miR-509-3-5p	TACTGCAGACGTGGCAATCAT	Trim	G	20	0.215054	0.642726	2.98867	98	0.334471	2.01328	6.0193	3.13241	3.44851e-07	0.0377367	2.01404	7.48865e-10	1.58235e-06
mir-1908	hsa-mir-1908	hsa-miR-1908-5p	CGGCGGGGACGGCGATTGGT	Trim	C	4	0.235294	0.128545	0.546317	19	0.358491	0.39033	1.08881	3.03652	0.0336573	1	2.11757	0.00647594	1
mir-1255	hsa-mir-1255a	hsa-miR-1255a	AGGATGAGCAAAGAAAGTAGAT	Trim	T	4	0.363636	0.128545	0.353499	18	0.36	0.369786	1.02718	2.8767	0.0497252	1	2.84765	0.000808625	1
mir-1261	hsa-mir-1261	hsa-miR-1261	ATGGATAAGGCATTGGCC	Trim	T	12	0.0585366	0.385635	6.58794	50	0.0672043	1.02718	15.2845	2.66361	0.00154613	1	2.33145	2.12813e-30	4.49673e-27
mir-144	hsa-mir-144	hsa-miR-144-3p	TACAGTATAGATGATGTAT	Trim	T	6	0.00567644	0.192818	33.9681	25	0.00662427	0.513592	77.5318	2.66361	0.026565	1	2.28249	3.72217e-142	7.86495e-139
mir-223	hsa-mir-223	hsa-miR-223-3p	TGTCAGTTTGTCAAATACCCT	Trim	A	20	0.0284495	0.642726	22.5918	80	0.0337695	1.64349	48.668	2.55707	7.91699e-05	1	2.15423	2.24388e-80	4.74132e-77
mir-223	hsa-mir-223	hsa-miR-223-5p	CGTGTATTTGACAAGCTGAGT	Trim	T	6	0.113208	0.192818	1.70322	24	0.126316	0.493048	3.9033	2.55707	0.0384067	1	2.29171	1.58484e-08	3.34876e-05
mir-506	hsa-mir-509-3	hsa-miR-509-3-5p	TACTGCAGACGTGGCAATCAC	Trim	G	5	0.0537634	0.160681	2.98867	20	0.0682594	0.410873	6.0193	2.55707	0.0637974	1	2.01404	7.48865e-10	1.58235e-06
-	hsa-mir-5091	hsa-miR-5091	ACGGAGACGACAAGACTG	Trim	TGCTG	7	0.583333	0.224954	0.385635	27	0.519231	0.554679	1.06827	2.46575	0.0335389	1	2.77016	0.000737471	1
mir-223	hsa-mir-223	hsa-miR-223-3p	TGTCAGTTTGTCAAATACCT	Trim	CA	6	0.00853485	0.192818	22.5918	22	0.00928662	0.451961	48.668	2.34398	0.0792167	1	2.15423	2.24388e-80	4.74132e-77
mir-1298	hsa-mir-1298	hsa-miR-1298-5p	TTCATTCGGCTGTCCAGATGT	Trim	A	61	0.303483	1.96031	6.45939	197	0.287591	4.0471	14.0724	2.06452	1.93326e-07	0.0211555	2.1786	6.98408e-25	1.47574e-21
mir-1261	hsa-mir-1261	hsa-miR-1261	AATGGATAAGGCATTGGC	Trim	TT	27	0.131707	0.86768	6.58794	86	0.115591	1.76676	15.2845	2.03618	0.000954848	1	2.33145	2.12813e-30	4.49673e-27
