# Supplementary material for: A comprehensive analysis of miRNA/isomiRs profile of hydrosalpinx patients with interventional ultrasound sclerotherapy
Source: PLoS One. 2022 Aug 15;17(8):e0268328. doi: 10.1371/journal.pone.0268328 (PMC9377599; doi:10.1371/journal.pone.0268328)
Supplement: S2 Table — (XLSX) [file pone.0268328.s002.xlsx]

## Sheet: Sheet1
Canonical			IsomiRs												Different test
			sequence	Classfication			Expression
				internal			Sample A				Sample B				for isomir			for mature miRNA
miRNA family	stem loop	mature		seed/out-seed	site	substitution	reads count	ratio	rpm of isomir	rpm of mature miRNA	reads count	ratio	rpm of isomir	rpm of mature miRNA	fold change	p value	bonferroni	fold change	p value	bonferroni
mir-30	hsa-mir-30c-1	hsa-miR-30c-5p	TGTAAACATCCTACACTT	Out-seed	18	|C->T	374	0.00430434	7.68333	1785.02	56	0.000819157	1.79963	2196.93	4.26939	1.7571e-32	1.92278e-27	0.487061	0.000188784	0.398901
mir-30	hsa-mir-30c-1	hsa-miR-30c-5p	TGTAAACATCCTACACTG	Out-seed	18	|C->G	32	0.000368286	0.657398	1785.02	5	7.3139e-05	0.160681	2196.93	4.09131	0.00109362	1	0.487061	0.000188784	0.398901
mir-101	hsa-mir-101-2	hsa-miR-101-3p	GTACAGTACTGTGATAAT	Out-seed	18	|C->T	42	0.000373536	0.862834	2309.91	8	7.37783e-05	0.25709	3484.63	3.35615	0.000687213	1	0.355844	1.13698e-64	2.40244e-61
mir-30	hsa-mir-30c-1	hsa-miR-30c-5p	CGTAAACATCCTACACTCTC	Out-seed	1	|T->C	14	0.000161125	0.287611	1785.02	3	4.38834e-05	0.0964088	2196.93	2.98325	0.0836095	1	0.487061	0.000188784	0.398901
mir-30	hsa-mir-30c-1	hsa-miR-30c-5p	TGTAAACATCCTACACTA	Out-seed	18	|C->A	168	0.0019335	3.45134	1785.02	39	0.000570484	1.25332	2196.93	2.75377	5.11049e-10	5.59235e-05	0.487061	0.000188784	0.398901
mir-30	hsa-mir-30c-1	hsa-miR-30c-5p	TGTAAACATCCTACACTCTT	Out-seed	20	|C->T	764	0.00879283	15.6954	1785.02	196	0.00286705	6.29871	2196.93	2.49184	7.75054e-35	8.48134e-30	0.487061	0.000188784	0.398901
mir-30	hsa-mir-30c-1	hsa-miR-30c-5p	TGTAAACATCCTACACTCTG	Out-seed	20	|C->G	35	0.000402813	0.719029	1785.02	10	0.000146278	0.321363	2196.93	2.23744	0.0215729	1	0.487061	0.000188784	0.398901
mir-9	hsa-mir-9-3	hsa-miR-9-5p	TCTTTGGTTATCTAGCTGA	Out-seed	19	|T->A	39	0.000990753	0.801203	808.681	12	0.000319949	0.385635	1205.3	2.07762	0.0301951	1	-	-	-
mir-9	hsa-mir-9-3	hsa-miR-9-5p	TCTTTGGTTATCTAGCTGC	Out-seed	19	|T->C	123	0.00312468	2.52687	808.681	39	0.00103983	1.25332	1205.3	2.01615	7.11904e-05	1	-	-	-
